# Supplementary material for: Stromal-driven and Amyloid β-dependent induction of neutrophil extracellular traps modulates tumor growth
Source: Nat Commun. 2021 Jan 29;12:683. doi: 10.1038/s41467-021-20982-2 (PMC7846803; doi:10.1038/s41467-021-20982-2)
Supplement: Supplementary file 6 — Source Data [file 41467_2021_20982_MOESM6_ESM.xlsx]

## Sheet: Figure 1
Figure 1C
Pancreatic				Lung				Skin				PMA
Untreated	FB CMed	CAF CMed		Untreated	FB CMed	CAF CMed		Untreated	FB CMed	CAF CMed		Untreated	PMA
2.42046	1.37482	62.5756		0		219.688		2.42046	17.4744	92.0468		0	193.172
2.26285	4.77394	66.6018				61.083		2.26285	16.9828	55.7242		88.3282	191.206
1.8039	1.20128	65.2287		88.3282		274.396				60.7873		88.1245	71.6902
1.3213	2.89546	79.9928		88.1245		135.825				68.6383		0	331.191
5.97509		150.653		0		222.705		1.8039	0.844211	63.0697		26.226	134.568
15.4895		111.554		26.226		188.587		1.3213	0	43.2314		1.94428	500.697
27.9178		114.279		1.94428		79.4161						15.8579	129.188
				15.8579	27.2213	111.173						28.0496	85.8035
				28.0496		65.323						2.93398	69.2364
				2.93398		29.5368
				12.6117	0
				0	0
Figure 1D
Pancreatic			Lung			Skin			PMA
Untreated	CAF CMed		Untreated	CAF CMed		Untreated	CAF CMed		Untreated	PMA
13.8487	23.7389		0.599624	14.2709		13.8487	26.8514		13.8487	57.5285
19.0862	19.5312			16.2514		19.0862	28.7997		19.0862	75.7972
4.95808	11.2338		18.0663	21.1225		4.95808	15.9004		4.95808	19.911
5.99603	11.3294		0	16.4456		5.99603	14.7749		5.99603	16.3031
Figure 1F
Pancreatic				Lung				Skin
Untreated	CAF CMed	CAF CMed +NAC		Untreated	FB CMed	CAF CMed +NAC		Untreated	FB CMed	CAF CMed +NAC
2.42046	62.5756	22.4156		26.226	188.587	35.871		2.42046	92.0468	16.5565
2.26285	66.6018	22.4156		1.94428	79.4161			2.26285	68.6383	19.738
1.8039	65.2287	0.36341		15.8579	111.173	47.8587		1.8039	63.0697	4.30416
1.3213	79.9928	1.36253		28.0496	65.323	26.1003		1.3213	43.2314	0
				2.93398	29.5368	5.82507
Figure 1G
Pancreatic				Lung				Skin
Untreated	CAF CMed	CAF CMed +αGCSF		Untreated	CAF CMed	CAF CMed +αGCSF		Untreated	CAF CMed	CAF CMed +αGCSF
2.42046	62.5756	58.8853		28.0496	65.323	52.9608		2.42046	92.0468	76.6707
2.26285	66.6018	47.2223		2.93398	29.5368	18.5082		2.26285	68.6383	53.0272
1.8039	65.2287	51.4415		2.46638	85.1288	62.1118		1.8039	63.0697	40.5031
1.3213	79.9928	52.7325		8.31478	85.0501	68.7519		1.3213	43.2314	52.374

## Sheet: Figure 2
Figure 2A
Pancreatic			Lung			Skin
No tumour	Tumour		No tumour	Tumour		No tumour	Tumour
0	18.4492		1.62259	63.8882		0	119.592
0	33.9024		6.4527	62.0184		1.27813	71.4193
0	17.8677		4.18967	38.926		0	73.1913
0	21.8492		0	29.5493		1.35024	46.6909
0	32.0716		0	47.4539		0	77.861
0	39.8551		4.41106	101.519		2.46587	73.0808
0	14.8363			53.5069		0.687856	107.211
				51.8376
				30.8433
			20.6913	80.4701
			32.044	5.33077
			25.5054	30.4389
			2.14295	139.17
			0	106.023
			0	106.889
				6.03864
				30.7005
				21.2994
				9.34831
				24.1786
				13.4401
				2.23814
				1.69971
				20.3107
				33.0377
				29.4997
				53.7144
Figure 2B
Pancreatic			Lung
No tumour	Tumour		No tumour	Tumour
1.04858	1.81377		0.97066	3.5599
0.951417	1.65587		1.02934	3.23961
1.09623	1.25284		1	3.7066
0.903766	1.43574		0.851866	0.618844
0.901015	0.774112		1.12054	0.543717
1.09898	0.804569		1.02759	0.496603
1	0.639267			1.90619
				1.53183
				1.39813
			1.54566	0.502642
			1.45509	0.517736
			1.31925	0.448302
			0.428679	0.433208
			0.688302	0.481509
			0.563019	0.77434
				0.876981
				1.14415
				1.15472
				3.31925
				2.8966
				2.64755
				1.01585
				0.821132
				0.870943
				1.5034
				1.30566
				1.51698
Figure 2C
Pancreatic				Lung
Untreated	FB CMed	CAF CMed		Untreated	FB CMed	CAF CMed
0	4.25108	17.782		0		4.0497
1.35024	7.75408	38.7511		0.504486		25.8979
0	1.9795	65.8849		0		17.7472
0	3.18286	57.3191		0		27.1
2.63984	5.79073	39.932		0.930918		37.9499
0	9.78385	89.2356		8.13063		43.8969
0	1.8111	51.9178		4.9137		61.5355
4.98316	4.99885	48.0915		2.57489		59.8013
0	15.8983	74.5349		3.81239		38.7889
12.1179	3.59756	46.8736		0.817062		30.8716
13.1451	5.94313	75.6262		2.86353		18.4023
19.9361	4.39457	66.8157		1.99675		43.0456
0	0	14.8094		0	0	53.0145
0		18.4066		0	0	20.8264
0		17.644		0	0	240.203
0		74.886		0	0	207.095
0		75.8387		0	0	181.685
0		152.401		0	0	194.768
0		14.3989				178.196
0		41.6715
0		83.6343
1.61426		83.6788
0		94.3415
0		7.46201
Figure 2D
Pancreatic				Lung
Untreated	FB CMed	CAF CMed		Untreated	FB CMed	CAF CMed
1.70282	1.95707	3.3521		0.484424		1.74359
1.46195	1.85001	2.95735		1.21438		1.09825
0.97017	1.47533	3.15807		0.603871		1.34876
1.0605	2.56593	2.11096		0.520922		1.66065
1.1274	2.31503	2.53582		0.938986		1.48147
0.652356	1.63591	2.28826		0.743226		1.23594
0.822972	1.4218	2.67299		0.623779		1.16129
0.986897	1.65933	2.28492		1.67226		1.48313
0.756064	1.40507	1.63925		0.900829		3.60166
0.776136	1.83329	2.49233		1.45327		3.80074
0.80959	2.05408	2.41873		1.10488		5.80811
0.873153	1.61583	2.68971		1.2459		3.73604
1.32139	1.92256	1.76283		2.53161	1.72535	0.613825
1.10939		2.54405		2.41051	0.81788	1.14138
0.999032		1.76573		0.630415	0.39318	0.117788
1.04259		6.64763		0.666912	0.904147	0.129401
1.20523		5.97967		0.116129	0.242212	0.0564055
1.19361		5.42207		0.137696	0.152627	0.280369
0.589545		2.11423				0.197419
0.824782		2.32914
0.694095		1.1152
0.699903		0.270087
1.16457		0.206196
1.15586		0.421104
Figure 2E
DMSO	Cl-amidine	CAF CMed+DMSO	CAF CMed+Cl-amidine
4.41211	3.5546	50.4151	7.34154
5.36163	6.74705	37.3831	10.6424
2.04218	5.0271	43.9744	9.45794
0.897295	2.97363	46.8517	6.64704
3.91848	2.29238	48.1275	8.76549
2.15673	4.74303	61.0801	7.1907
0	0	54.513	1.09364
0	0.454992	49.1702	0
0.786495	0	52.1293	0.259858
Figure 2F
CAF CMed	CAF CMed +Cl-amidine
13.8485	1.38227
13.1618	0.701927
20.0597	1.37512
38.1159	0
52.9315	0
20.5124	0.374404
17.5975	0.892054
16.6047	0
16.8267	0.158797
203.849	1.73571
163.318	0.776799
165.208	0.532654
63.818	7.66178
110.413	9.00252
29.5592	3.77072
121.602	5.88027
31.8431	6.78357
138.928	16.8347
28.5241	1.91204
50.1466	1.33701
58.782	4.13711
19.1067	2.87591
22.9689	8.91208
27.7371	10.8374
Figure 2G
CAF CMed	CAF CMed +Cl-amidine
1.48272	2.44242
1.14436	1.58048
1.25244	1.49956
0.873883	0.868995
0.468714	1.06886
1.09493	0.645228
1.60873	0.81251
2.00086	1.12046
2.14805	1.14327
0.188463	2.29523
0.208559	2.45219
0.160764	2.01281
0.619159	0.703886
0.593089	0.822829
0.696282	0.861934
0.267216	0.813053
0.457852	0.898866
0.204214	0.783724
1.27253	1.18889
0.966213	1.15739
1.25407	1.17043
1.95958	1.81131
1.59732	1.73147
1.48001	1.74559

## Sheet: Figure 3
Figure 3B
Treatment day	Vehicle								GSK484 treated
1	1	1	1	1	1	1	1	1	1	1	1	1	1	1	1
2	1.35039	1.01386	1.33856	1.47089	1.13224	1.64371	0.757937	1.14379	1.24962	1.32319	1.2966	0.863001	1.1961		1.01045
3	2.16929	1.2253	1.86834	1.94696	1.25819	1.77994	1.57937	1.88889	1.18346	0.935361	1.63673	1.15564	2.0325		1.02357
4	2.43701	1.35355	2.11285	2.07891	1.26952	1.87874	1.79365	1.47712	1.28571	0.749049	2.02585	1.25443	1.87216		0.991289
5	2.10236	1.9844	2.80878	2.25097	1.31486	2.28892	2.62302	2.11765	1.34286	0.661597	2.15205	1.24884	1.55038		0.956446
6	2.51969		3.16928	2.15653	1.65869	2.42066	2.73413	1.45942	1.39307	1.45942	2.0381	1.28332	1.62297		0.998258
7			3.39498	2.96766	1.67632	3.05659	3.29505	2.0719	1.45263	0.756654	1.79592	1.4014	1.39545		1.00871
8			3.77429	3.12031			4.86508	2.12939	1.43406	0.529959	1.77048	1.40779	1.58288	1.9812	1.18815
Figure 3C
%CD45			%CD11b			%F4/80			%Ly6G
Vehicle	GSK484		Vehicle	GSK484		Vehicle	GSK484		Vehicle	GSK484
24.3			61.6			8.06			3.02
10.1			71.5			27.6			0.057
13.8			77.4			38.7			0.52
12.9			75.4			41.3			0.51
8.89			82.4			51.1			4.29
18.7			79.7			44.5			18.5
12.3			71.1			36.3			0.76
	26.5			72.5			17.5			11.2
	22.5			71.3			42.1			1.95
	9.8			52.1			32.6			0.53
	15.7			71.5			21.8			0.76
Figure 3E
Fibrinogen			vWF
Vehicle	GSK484		Vehicle	GSK484
85.4891	83.5728		38.3959	17.6481
64.3079	75.1533		39.8495	24.4413
92.93	150.602		40.9286	34.6621
104.081	103.551		38.8373	33.0872
92.5426			39.2079
44.7577			38.6699
			40.1557
Figure 3F
CD11b				CD18				CD62L
Untreated	CAF CMed	CAF CMed+ Cl-amidine		Untreated	CAF CMed	CAF CMed+ Cl-amidine		Untreated	CAF CMed	CAF CMed+ Cl-amidine
1	0.868056	3.40972		1	0.868056	3.40972		1	1.04128	0
0.992602	2.61046	6.00306		0.994334	1.16431	3.96034		1.10526	0.44386	0.0275439
0.989541	2.8875	6.02526		1.01983	1.08782	3.82436		1.00877	0.339474	0.0267544
1.01786	2.98393	5.97321		0.985836	0.810765	0.96034		0.885965	0.319298	0.0271053
0.815484	2.24444	4.69317		0.983232	0.990091	0.884909		1.60909	0	0
1.32452	1.25033	4.64581		1.02668	0.928354	0.74314		0	0	0
0.859996	2.31577	4.79475		0.990091	0.935213	0.802591		1.39091	0	0
Figure 3G
Untreated	CAF CMed	CAF CMed+ Cl-amidine
0.775652	0.87843	0.802266
1.08774	1.09325	0.739017
1.13661	1.23819	0.776356
0.931074	1.23722	0.697904
1.02792	1.46558	0.66784
1.041	1.805	0.778228
1.06426	1.78635	0.658651
0.954256	2.03828	0.57283
0.981481	1.65865	0.495578
Figure 3H
Untreated	CAF CMed	CAF CMed+ Cl-amidine
0.754042	0.919914	0.124029
1.10438	1.01899	0.157813
1.14158	0.998743	0.156315
0.844095	0.823799	0.0659636
1.04348	1.13332	0.0823799
1.11243	1.10258	0.296985
0.856561	0.911131	0.0906787
1.06778	1.25077	0.138733
1.07566	1.11584	0.162624
Figure 3I
CD35				CD63
Untreated	CAF CMed	CAF CMed+ Cl-amidine		Untreated	CAF CMed	CAF CMed+ Cl-amidine
0.990291	0.967785	4.32921		0.989362	1.14894	2.18936
1.0075	1.01677	4.51456		1.02766	1.22553	2.26596
1.00221	1.03266	4.80583		0.982979	1.15532	2.06809
0.950357	0.9375	1.58571		0.916667	0.904167	0.925
1.13571	0.811071	1.71429		1.17917	0.7375	0.929167
0.913929	0.9075	2.35714		0.904167	0.875	1.1625
1.00936	0.97861	2.63369		1.04457	1.18663	1.55432
0.994652		2.41979		0.986072		1.55432
0.995989	1.00936	2.43316		0.969359	1.19499	1.50418
		2.05882				1.45404
Figure 3J
Time (mins)	NETs		NETs+PAD4i
0	-0.0272	-0.0278	-0.0351	-0.0469
20	-0.03	-0.0341	-0.0489	-0.072
40	0.0079	0.0134	-0.0033	-0.0085
60	0.0172	0.0144	0.0105	-0.0022
80	0.0231	0.015	0.0129	0.0004
100	0.0256	0.008	0.0206	-0.0074
120	0.0317	0.019	0.0146	0.001
140	0.0363	0.0203	0.0182	0.0002
160	0.0431	0.017	0.0256	0.0029
180	0.0454	0.0157	0.023	-0.0041
200	0.0486	0.0184	0.0248	-0.0034
220	0.0491	0.0197	0.0186	-0.0031
240	0.0544	0.0188	0.0252	-0.0055
260	0.0564	0.0195	0.0198	-0.0077
280	0.0563	0.0244	0.0191	-0.0008
300	0.0609	0.0193	0.0256	-0.0027
320	0.0599	0.0204	0.0207	-0.0063
340	0.0617	0.0285	0.0163	0.0029
360	0.0661	0.0265	0.0226	0.004
380	0.0672	0.0243	0.0198	-0.0012
400	0.0685	0.0309	0.0222	0.0049
420	0.073	0.0267	0.026	0.0042
440	0.0713	0.0232	0.0265	0.0016
460	0.0668	0.0254	0.0206	0.0011
480	0.0725	0.021	0.0275	0.0012
500	0.0744	0.0188	0.0235	-0.0038
520	0.0745	0.0282	0.0232	0.0018
540	0.0788	0.0307	0.0252	0.007
560	0.0747	0.0264	0.0225	0.0016
580	0.0751	0.0261	0.0242	0.0031
600	0.0798	0.0303	0.0299	0.0089
620	0.0748	0.0292	0.024	0.0083
640	0.0788	0.0282	0.0285	0.0073
660	0.0765	0.0275	0.0264	0.0084
680	0.0802	0.0178	0.0319	0.002
700	0.0763	0.0264	0.0266	0.0078
720	0.0774	0.0284	0.0268	0.0112
740	0.0779	0.0187	0.0284	0.0048
760	0.0805	0.0294	0.0296	0.012
780	0.08	0.022	0.0302	0.0083
800	0.0741	0.0226	0.0255	0.003
820	0.0828	0.0287	0.0346	0.0148
840	0.0861	0.0243	0.0347	0.0103
860	0.0755	0.0295	0.0261	0.0134
880	0.0811	0.0232	0.0327	0.0105
900	0.078	0.0278	0.0298	0.0098
920	0.0775	0.0188	0.0301	0.0092
940	0.0783	0.0184	0.0307	0.0089
960	0.0791	0.0284	0.0294	0.0099
980	0.0775	0.024	0.0289	0.0085
1000	0.083	0.0305	0.0318	0.0142
1020	0.0861	0.0237	0.0378	0.0175
1040	0.0806	0.0321	0.0321	0.0156
1060	0.0804	0.0298	0.0298	0.0135
1080	0.0825	0.0324	0.0342	0.0178
1100	0.0821	0.026	0.0353	0.0141
1120	0.0857	0.0327	0.0386	0.0194
1140	0.0811	0.0339	0.0353	0.0223
1160	0.0822	0.0322	0.0333	0.0169
1180	0.0815	0.0244	0.035	0.0154
1200	0.0873	0.0282	0.0401	0.0197
1220	0.0871	0.0269	0.0422	0.0197
1240	0.0869	0.0303	0.0432	0.0202
1260	0.0817	0.0318	0.0355	0.0174
1280	0.0887	0.0316	0.0444	0.0237
1300	0.0816	0.0262	0.0387	0.0165
1320	0.0788	0.0328	0.0353	0.0198
1340	0.0794	0.03	0.0362	0.0175
1360	0.0828	0.0274	0.0409	0.0241
1380	0.0881	0.0316	0.0462	0.0278
1400	0.0802	0.03	0.0367	0.0221
1420	0.086	0.0308	0.0434	0.0279
1440	0.0801	0.0326	0.0344	0.0213
1460	0.0811	0.0315	0.0354	0.0225
1480	0.0839	0.0294	0.039	0.0254
1500	0.0907	0.0376	0.0456	0.0304

## Sheet: Figure 4
Figure 4A
Untreated	PMA	FB CMed	CAF CMed
15.8579	129.188	27.2213	111.173
12.6117	94.3544	0
0	27.5577	3.06836	53.0232
0			61.6898
1.24872			80.7799
5.95527			63.4779
Figure 4B
Untreated	CAF CMed	CMed MV	MV depleted CMed
3.40828	83.5051	20.4045	82.3526
3.67882	42.7026	12.9016	42.3086
2.30958	55.5574	9.18209	58.9313
7.38124	46.9266	8.39666	49.5862
0.760224	112.032	16.7439	93.8691
1.29814	128.336	13.8653	186.096
	76.797	4.05123	106.526
Figure 4C
Untreated	CAF CMed	Metabolite fraction	Protein fraction
3.9038	16.405	1.48194	48.2768
2.09106	29.2159	0	66.8066
8.68604	37.1087	13.8775	42.7075
12.1161	58.488	19.0772	48.8752
10.9885	52.6434	16.5555	54.5267
Figure 4E
APP			Fibronectin			HSP90
FB CMed	CAF CMed		FB CMed	CAF CMed		FB CMed	CAF CMed
0	9.0732		8.444	32.512		0	13.61
0	10.591		13.387	24.44		0	10.591
3.5513	10.488		10.654	32.513		0	16.781
Figure 4F
Basal media	CAF CMed	CAF CMed +BACEi
3.59243	12.6624
	13.4741
	15.9348
0	3.15149	0
0	4.23741	0
	4.68246	2.92006
Figure 4H
Pancreatic				Lung
Untreated	CAF CMed	CAF CMed +BACE1-2i		Untreated	CAF CMed	CAF CMed +BACE1-2i
0.1425	77.3744	19.5757		0	61.215	1.0131
0.6776	111.392	10.7137		0	59.141	2.82941
0.6837	74.3787	11.5473		0	49.2153	2.44741
1.82066	62.5934	8.82512		0.149304	23.519	1.04104
1.97565	96.6114	7.70972		0.882786	22.483	1.21002
0.797494	81.1346	1.67873		0.364279	19.9078	0.638739
1.70466	55.8823	6.14954
0.895308	59.2509	12.3516
0	48.7698	7.15581
0.44055	48.0232	2.04721
0	45.8839	4.47117
1.00632	43.5249	2.18525
0	53.2671	8.26682
0	50.4716	7.08538
0.149304	20.9701	1.95773
0.882786	22.427	0.735764
0.364279	24.8527	0.199139
Figure 4I
CAF CMed	CAF CMed+BACEi	rAmyloid β
23.6796	0.297251	12.6094
19.0124	0.485981	17.3707
25.5265	0.367519	15.526
40.3774	0.164858	30.7313
32.8561	0.25544	28.0399
	0.166416	17.9278
28.5814	0	36.5856
26.9583	0	29.0811
22.8035	0	36.5856
27	0.639802	29.0811
35.0923	0	35.8565
35.0453	5.00066	51.6419
29.7118	0	39.4087
49.9651	0.594762	25.0896
21.0448	2.33198	23.1937
80.6534	1.38467	38.4633
84.9495	0	18.4821
53.6867	0	41.2191
		53.9017
		53.4104
Figure 4J
Vehicle	BACEi
8.48
2.51969	0.958905
1.9844	1.00566
3.77429	1.23561
3.12031
1.67632
3.05659
4.86508
2.12939
Figure 4K
Day	Basal media			CAF CMed						rAmyloid beta
5				7.3	2.4		6.6	17.7	8.3	3.4		6.8	19.3
6		3.9		11.1	4.6	6.6	6.6	29.5	19.3	13.9		8.8	45.3	2.3	6.5
7	25.4	16.1		74.9	20.7	53	22.2	109.2	52.1	35.9		31.8	87.7	11.8	126.3
8	25.7	17.2	7.5	54.3	98.2	44.6	13.7	154.6	76	81	52.3	34.3	151	31.2	140.9
9	67.9	55.2	31.9	175.6	150	52.8	14.5	181	81.7	169.1	74	49.7	291.5	83.8	110.6
10	45.4	30.3	68.9	113.1	194.2	27.6	52.8	205.7	137.8	328.4	68.9	37.7	471	75.4	169.1
11	144.9	52.2	198.4	199.3	662	189.1	246.6	299.3	214.4	487.8	216.7	87.2	182.9	128.3	347.8
Figure 4L
Untreated	CAF CMed	CAF CMed +αCD11b
0	52.8835	4.94227
0.755725	103.928	3.2827
0	44.3994	5.12477
0	33.304	3.08159
0	32.6902	0.817145
0	196.681	3.10498
0	15.2331	0
0	108.579	0
Figure 4M
Untreated	CAF CMed	CAF CMed +αTLR2
0	52.8835	27.3586
0.755725	103.928	61.9467
0	44.3994	56.923
0	33.304	39.8553
0	32.6902	36.8162
0	196.681	56.9827
0	15.2331	72.997
0	108.579	80.2048

## Sheet: Figure 5
Figure 5A
Time (mins)	No NETs		NETs
0	0.0061	0.0057	-0.0025	-0.0341
20	-0.0285	-0.0145	-0.0254	-0.0404
40	-0.0097	0.0051	0.008	0.0078
60	0.0035	0.0107	0.02	0.0253
80	0.013	0.0156	0.0308	0.0308
100	0.0179	0.0271	0.0377	0.037
120	0.0227	0.0274	0.0421	0.0411
140	0.0266	0.0282	0.0476	0.0444
160	0.0359	0.0383	0.0584	0.051
180	0.0341	0.0373	0.0578	0.0481
200	0.0396	0.0444	0.064	0.058
220	0.0384	0.0435	0.061	0.0551
240	0.0427	0.0509	0.0668	0.0608
260	0.0473	0.0502	0.0694	0.0634
280	0.046	0.0408	0.0683	0.0564
300	0.0493	0.0536	0.0695	0.0683
320	0.0526	0.0518	0.0724	0.0629
340	0.0544	0.0451	0.0749	0.0655
360	0.0557	0.0515	0.0745	0.0707
380	0.0539	0.0523	0.0716	0.0668
400	0.0576	0.0474	0.0751	0.0706
420	0.0594	0.0484	0.0778	0.0743
440	0.0615	0.0536	0.0791	0.0769
460	0.0595	0.0541	0.0733	0.0711
480	0.0625	0.0562	0.0773	0.08
500	0.0621	0.0547	0.0763	0.0774
520	0.0622	0.0505	0.0765	0.068
540	0.0638	0.0495	0.0799	0.0691
560	0.0662	0.0507	0.0761	0.071
580	0.0683	0.0507	0.0768	0.0716
600	0.0691	0.0488	0.0836	0.0759
620	0.07	0.0491	0.0803	0.0709
640	0.068	0.0479	0.0806	0.0757
660	0.0712	0.049	0.0839	0.0749
680	0.0698	0.059	0.0856	0.0812
700	0.0731	0.0548	0.0813	0.0743
720	0.0718	0.0501	0.0862	0.0768
740	0.077	0.0583	0.0846	0.0809
760	0.0736	0.0521	0.087	0.0816
780	0.0746	0.0567	0.0897	0.0858
800	0.076	0.0591	0.0876	0.0867
820	0.0776	0.0536	0.0896	0.0844
840	0.0781	0.055	0.0899	0.0844
860	0.0803	0.0499	0.0891	0.077
880	0.0774	0.0575	0.0888	0.0841
900	0.0817	0.0534	0.0906	0.076
920	0.0819	0.0583	0.0943	0.0881
940	0.0845	0.0602	0.0943	0.0876
960	0.0868	0.0586	0.0929	0.0817
980	0.0869	0.0581	0.092	0.0814
1000	0.086	0.0565	0.0914	0.0793
1020	0.0856	0.0624	0.0959	0.0901
1040	0.0884	0.0596	0.0935	0.0805
1060	0.0869	0.0579	0.0958	0.0792
1080	0.0914	0.0606	0.0988	0.0789
1100	0.0897	0.0599	0.0974	0.0805
1120	0.0873	0.0572	0.0995	0.0863
1140	0.0925	0.0582	0.101	0.0817
1160	0.093	0.064	0.1021	0.0865
1180	0.0969	0.0634	0.1058	0.0838
1200	0.0969	0.062	0.1089	0.0901
1220	0.099	0.0636	0.1095	0.0902
1240	0.0961	0.0627	0.108	0.0913
1260	0.1022	0.0617	0.1131	0.0827
1280	0.1002	0.0597	0.1124	0.0897
1300	0.1008	0.068	0.1129	0.0939
1320	0.1013	0.0678	0.1124	0.0917
1340	0.105	0.0632	0.1147	0.0866
1360	0.1032	0.069	0.1146	0.0928
1380	0.1039	0.0705	0.1152	0.0946
1400	0.1048	0.0645	0.1155	0.0873
1420	0.1035	0.0665	0.1168	0.0925
1440	0.1066	0.0685	0.1166	0.0926
1460	0.1066	0.068	0.1189	0.0894
1480	0.1051	0.0697	0.1191	0.0969
1500	0.1033	0.0693	0.1189	0.0967
Figure 5B
Pancreatic FBs			Pancreatic CAFs
No NETs	NETs		No NETs	NETs
0	0		0.181162	1.70863
0	0		0.074544	3.34061
0	0		0	4.7408
0	0.258581		0	10.0353
0.251709	0.297773		0	5.44868
0	0		0	3.15961
			0	6.55069
			0	9.23256
Figure 5C
Hours	No NETs										CAF CMed NETs
24	0.990893	1.00911	1.04185	1.00898	0.970762	0.978406	0.960219	0.996799	1.08459	0.95839	1.00911	1.02641	0.817122	0.846933	0.839289	0.803363	0.899863	0.797439	0.784636	0.901692
48	1.01328	0.986719	0.932095	0.919327	1.0679	1.08067	0.988685	0.998586	1.13296	0.879774	0.90605	0.82243	0.595473	0.706907	0.749855	0.721997	0.678925	0.770863	0.724187	0.861386
72	1.01366	0.986339	0.917637	0.903838	1.01768	1.16085	1.09244	0.864782	1.07869	0.964095	0.942623	0.986339	0.66063	0.65028	0.784821	0.748599	0.741024	0.812834	0.771581	0.921314
Figure 5D
Acta2			Col1
No NETs	NETs		No NETs	NETs
0.623741	3.89099		1.28495	1.09958
0.834464	1.98193		1.04831	3.60136
1.05968	6.59704		1.24977	3.88572
1.0181	4.19405		0.525356	0.64508
1.37283	1.83239		0.872703	2.1889
1.0912	7.6829		1.01892	2.03944
1.15201	0.577394		0.959652	0.619051
0.847989	0.556025		1.04035	0.710327
Figure 5F
Vehicle	GSK484	Cl-amidine	BACEi
3504.88	2119.79	10832.7	612.127
40289.7	5539.53	5407.42	16481.3
7146.11	19483.6	22887.4	4418.82
25646.5	9329.18	11847.7	8506.81
10812.4		16692.2	1930.31
35374.9		25058.4
14825.9
11764.2
23183.8
25210.5
Figure 5H
Time (mins)	Media		Neut media		Neut+PAD4i
0	0.0061	0.0057	-0.0025	-0.0341	-0.0172	-0.0548
20	-0.0285	-0.0145	-0.0254	-0.0404	-0.0529	-0.0754
40	-0.0097	0.0051	0.008	0.0078	-0.0018	-0.018
60	0.0035	0.0107	0.02	0.0253	0.0106	0
80	0.013	0.0156	0.0308	0.0308	0.0209	0.004
100	0.0179	0.0271	0.0377	0.037	0.0304	0.0151
120	0.0227	0.0274	0.0421	0.0411	0.0275	0.0121
140	0.0266	0.0282	0.0476	0.0444	0.0287	0.0138
160	0.0359	0.0383	0.0584	0.051	0.0391	0.0217
180	0.0341	0.0373	0.0578	0.0481	0.0368	0.019
200	0.0396	0.0444	0.064	0.058	0.0374	0.024
220	0.0384	0.0435	0.061	0.0551	0.0383	0.0215
240	0.0427	0.0509	0.0668	0.0608	0.0404	0.028
260	0.0473	0.0502	0.0694	0.0634	0.0422	0.0258
280	0.046	0.0408	0.0683	0.0564	0.0369	0.015
300	0.0493	0.0536	0.0695	0.0683	0.0401	0.0281
320	0.0526	0.0518	0.0724	0.0629	0.042	0.0221
340	0.0544	0.0451	0.0749	0.0655	0.0415	0.0221
360	0.0557	0.0515	0.0745	0.0707	0.0401	0.0272
380	0.0539	0.0523	0.0716	0.0668	0.0402	0.0245
400	0.0576	0.0474	0.0751	0.0706	0.0416	0.0229
420	0.0594	0.0484	0.0778	0.0743	0.042	0.0261
440	0.0615	0.0536	0.0791	0.0769	0.044	0.0263
460	0.0595	0.0541	0.0733	0.0711	0.0414	0.0254
480	0.0625	0.0562	0.0773	0.08	0.0415	0.0299
500	0.0621	0.0547	0.0763	0.0774	0.0394	0.0291
520	0.0622	0.0505	0.0765	0.068	0.0425	0.021
540	0.0638	0.0495	0.0799	0.0691	0.0422	0.0206
560	0.0662	0.0507	0.0761	0.071	0.042	0.0231
580	0.0683	0.0507	0.0768	0.0716	0.0433	0.0204
600	0.0691	0.0488	0.0836	0.0759	0.0483	0.0224
620	0.07	0.0491	0.0803	0.0709	0.0445	0.0207
640	0.068	0.0479	0.0806	0.0757	0.0429	0.0211
660	0.0712	0.049	0.0839	0.0749	0.0451	0.0197
680	0.0698	0.059	0.0856	0.0812	0.0454	0.0298
700	0.0731	0.0548	0.0813	0.0743	0.0471	0.0251
720	0.0718	0.0501	0.0862	0.0768	0.0467	0.0228
740	0.077	0.0583	0.0846	0.0809	0.0478	0.0275
760	0.0736	0.0521	0.087	0.0816	0.046	0.0245
780	0.0746	0.0567	0.0897	0.0858	0.0493	0.0334
800	0.076	0.0591	0.0876	0.0867	0.0478	0.0336
820	0.0776	0.0536	0.0896	0.0844	0.0507	0.0305
840	0.0781	0.055	0.0899	0.0844	0.0513	0.0331
860	0.0803	0.0499	0.0891	0.077	0.0501	0.0254
880	0.0774	0.0575	0.0888	0.0841	0.0531	0.033
900	0.0817	0.0534	0.0906	0.076	0.0529	0.0269
920	0.0819	0.0583	0.0943	0.0881	0.0546	0.0365
940	0.0845	0.0602	0.0943	0.0876	0.0563	0.0386
960	0.0868	0.0586	0.0929	0.0817	0.0556	0.0329
980	0.0869	0.0581	0.092	0.0814	0.0542	0.0341
1000	0.086	0.0565	0.0914	0.0793	0.053	0.0327
1020	0.0856	0.0624	0.0959	0.0901	0.0555	0.0397
1040	0.0884	0.0596	0.0935	0.0805	0.0576	0.0374
1060	0.0869	0.0579	0.0958	0.0792	0.057	0.0333
1080	0.0914	0.0606	0.0988	0.0789	0.0607	0.034
1100	0.0897	0.0599	0.0974	0.0805	0.0592	0.0329
1120	0.0873	0.0572	0.0995	0.0863	0.0575	0.0332
1140	0.0925	0.0582	0.101	0.0817	0.0603	0.0313
1160	0.093	0.064	0.1021	0.0865	0.0651	0.039
1180	0.0969	0.0634	0.1058	0.0838	0.0658	0.0393
1200	0.0969	0.062	0.1089	0.0901	0.0658	0.0426
1220	0.099	0.0636	0.1095	0.0902	0.0661	0.0427
1240	0.0961	0.0627	0.108	0.0913	0.0656	0.0422
1260	0.1022	0.0617	0.1131	0.0827	0.0701	0.0393
1280	0.1002	0.0597	0.1124	0.0897	0.0715	0.0408
1300	0.1008	0.068	0.1129	0.0939	0.0718	0.0483
1320	0.1013	0.0678	0.1124	0.0917	0.0726	0.0464
1340	0.105	0.0632	0.1147	0.0866	0.0744	0.0421
1360	0.1032	0.069	0.1146	0.0928	0.0736	0.0471
1380	0.1039	0.0705	0.1152	0.0946	0.0735	0.0486
1400	0.1048	0.0645	0.1155	0.0873	0.0772	0.0424
1420	0.1035	0.0665	0.1168	0.0925	0.075	0.0481
1440	0.1066	0.0685	0.1166	0.0926	0.0784	0.0493
1460	0.1066	0.068	0.1189	0.0894	0.0805	0.0475
1480	0.1051	0.0697	0.1191	0.0969	0.0778	0.0513
1500	0.1033	0.0693	0.1189	0.0967	0.0782	0.0498

## Sheet: Figure 6
Figure 6C
Normal	Pancreatic adenocarcinoma		Normal	Cutaneous melanoma
65.32	327.08		191.63	323.92
Figure 6D
Normal	Pancreatic adenocarcinoma		Normal	Cutaneous melanoma
20.3	99.27		21.8	184.04

## Sheet: Sup Figure 1
Figure 1B
Pancreatic					Lung
Untreated	FB CMed	CAF CMed	PMA		Untreated	FB CMed	CAF CMed	PMA
1.08333	1.05	1.15667	12.8667		1.08333	0.953333	1.05333	12.8667
0.064	0.065	0.02563			0.064	0.036235	0.057
Figure 1C
CD11b					CD18				CD62L
None	FB	CAF			None	FB	CAF		None	FB	CAF
880	781	1201			468	641	534		6254	6052	7880
883	781	1205			470	644	539		6218	6087	7908
584	597	605			263	54.7	91.2		4487	1779	1414
528	634	864			393	548	780		3132	3995	4691
CD11b					CD18				CD62L
None	FB	CAF			None	FB	CAF		None	FB	CAF
6998	7075	7891			852	730	1114		932	776	639
6308	7065	7868			855	734	1117		934	775	639
1662	1865	2309			327	61	95.2		1443	1093	1741
5247	5247	6553			436	611	1135		419	598	359
Figure 1D
Untreated	CAF CMed	PMA
1	0.857939	1.48329
1	0.677578	2.22422
1	1.42138	1.73464
1	1.26928	2.58886
1	1.5524	1.96368
1.06408	0.295172
1.06954	0.414516
0.866383	0.367142
Figure 1E
Untreated	CAF CMed	PMA
1	0.895644	1.82724
1	0.799123	3.03482
1	0.973031	2.40047
1	0.71058	4.72734
1	0.872016	1.90974

## Sheet: Sup Figure 2
Figure 2C
Untreated	CAF CMed	CAF CMed +Cl
26.226	188.587	42.3453
1.94428	79.4161	219.961
15.8579	111.173	106.848
2.46638	85.1288	66.2941
8.31478	85.0501	66.3935
Figure 2D
Untreated	CAF CMed	CAF CMed +DPI
0.492816	71.9103	16.0103
9.90045	83.816	13.8056
5.14904	55.5382	14.9449
3.87514	85.0468	21.7632
Figure 2E
Untreated	CAF CMed	CAF CMed +Trolox
0	33.5316	3.4953
0	27.0379	0
0	41.7725	0.528027
1.34214	24.2629	4.30582
0	22.5073	0.773969
0.72497	16.35	2.63927
Figure 2F
Untreated	CAF CMed	CAF CMed +Vitamin C
0	33.5316	3.37423
0	27.0379	7.23901
0	41.7725	15.1462
1.34214	24.2629	2.96278
0	22.5073	1.93658
0.72497	16.35	4.0394

## Sheet: Sup Figure 3
Figure 3A
Pancreatic			Lung			Skin
No tumour	Tumour		No tumour	Tumour		No tumour	Tumour
7.2784	8.20327		8.5617	8.68973		14.2211	25.6483
5.6383	13.3666		9.44521	7.68801		15.2767	17.754
0	11.9772		11.2104	8.88154		8.24764	8.35367
0	9.53011		3.05426	9.25827		6.61632	5.97444
0	8.90012		2.80172	7.91181		8.04607	17.9709
0	9.90412		3.14192	9.85871		12.0943	15.8309
2.69806	6.94979			7.27571		9.52784	19.1867
				4.9508
				5.03456
			21.4587	28.8604
			25.4994	22.8083
			23.7081	26.8256
			27.7844	34.0122
			28.6862	25.6495
			42.6154	17.7743
				13.8623
				12.0768
				13.9084
				25.8111
				23.5041
				23.4632
				19.5309
				28.6693
				29.8964
				15.1776
				14.329
				13.1744
Figure 3B
Pancreatic				Lung
Basal media	FB CMed	CAF CMed		Basal media	FB CMed	CAF CMed
8.24764	18.6194	15.7042		4.0995		7.85247
6.61632	13.7349	14.1786		1.85856		12.7685
6.13897	15.4483	14.207		2.76389		8.602
2.86679	9.34028	14.5203		0.81746		15.94
5.02095	11.8528	13.6967		4.40745		18.9633
11.4449	16.8401	15.2513		4.91248		15.2871
4.48704	11.3829	11.3618		4.02656		4.22681
4.12782	8.56895	13.3802		1.4488		6.54221
6.32313	12.8532	13.4849		2.92284		5.16797
5.97727	9.97288	13.1057		2.32923		6.04315
6.31378	11.819	13.5424		3.4745		6.75052
26.5567	11.1204	11.7396		2.68594		8.6475
6.77349	9.4092	3.96197		24.1322	33.6163	17.4731
1.58926		3.6191		26.161	29.5149	22.4424
1.84881		7.18839		21.6331	17.3107	41.141
3.18943		7.06025		20.4295	22.0992	53.2442
4.26899		8.98182		22.7793	29.4284	33.1169
4.38239		10.5717		21.8116	25.8889	32.4206
5.47508		12.7793				38.4966
2.12335		13.3205
2.42243		14.7544
4.52076		19.4347
5.04672		20.8868
5.95045		21.0565
Figure 3C
CAF CMed	CAF CMed +Cl-amidine
3.89811	1.77809
5.65736	2.94598
4.55103	2.53268
5.13188	1.76748
5.2215	1.51031
5.03674	2.45948
5.54729	2.15272
6.06673	2.5785
7.1728	1.41081
11.2701	3.10911
9.12412	3.41198
18.6064	4.55873
11.8055	12.0927
17.0692	14.1662
15.6566	12.5697
24.5692	14.3529
17.463	13.4528
22.592	20.4243
26.6841	11.0604
22.8923	12.8202
25.8342	16.2396
20.183	16.2213
22.2472	10.5666
25.0215	10.853

## Sheet: Sup Figure 4
Figure 4A
Treatment day	Vehicle									Cl-amidine
1	1	1	1	1	1	1	1			1	1	1	1		1	1	1
2	1.35039	1.01386	1.33856	1.47089	1.13224	1.64371	0.757937			0.672414	1.23948	1.66165	1.93333	1	0.773035	1.11479	1.5733
3	2.16929	1.2253	1.86834	1.94696	1.25819	1.77994	1.57937			0.66092	1.29455	1.63064	2	1.13602	1.15786	1.16732	1.73096
4	2.43701	1.35355	2.11285	2.07891	1.26952	1.87874	1.79365			1.07471	1.29455	1.78102	1.95556	1.32654	1.35298	0.391051	1.71017
5	2.10236	1.9844	2.80878	2.25097	1.31486	2.28892	2.62302			0.896552	1.28	1.94173	1.88889	1.27866	1.36721	0.638132	1.6296
6	2.51969		3.16928	2.15653	1.65869	2.42066	2.73413			0.873563	1.41143	2.03947	1.97778	1.25573	1.38889	0.665072	1.78034
7			3.39498	2.96766	1.67632	3.05659	3.29505			0.784483	1.39169	2.11842	1.8	1.43607	1.62602	1.03622	1.86556
8			3.77429	3.12031			4.86508			0.931034	1.46701	2.16541	1.91111	1.38462	2.1206	1.62988
Figure 4B
%CD45			%CD11b			%F4/80			%Ly6G
Vehicle	Cl-amidine		Vehicle	Cl-amidine		Vehicle	Cl-amidine		Vehicle	Cl-amidine
24.3			61.6			8.06			3.02
10.1			71.5			27.6			0.057
	20.8			68.3			36.8			0.38
	20.8			68.4			18.4			3.43
	14.6			76			35.9			0.22
13.8			77.4			38.7			0.52
12.9			75.4			41.3			0.51
8.89			82.4			51.1			4.29
18.7			79.7			44.5			18.5
12.3			71.1			36.3			0.76
	13.3			76.7			41.7			0.21
	15.7			82.1			42.7			0.098
	20			80.3			36.7			1.77
	18.3			79.9			39.4			0.18
	29.7			74.8			39.3			1.68
Figure 4C
%Thy1			%Podo			%PDGFRa
Vehicle	Cl-amidine		Vehicle	Cl-amidine		Vehicle	Cl-amidine
26.4			30.8			9.41
20.1			31.4			0.24
	15.2			25.7			2.03
	22.4			31.7			5.32
12			21.3			10.3
32.1			32			0.22
8.57			8.55			3.87
26.7			24.3			8.4
22.3			51.3			8.34
	14.3			29.1			17
	10.2			28			9.08
	17.7			28.2			6.97
	35.2			28.8			5.25
18.4			32.1			13.6
Figure 4D
Fibrinogen			vWF
Vehicle	Cl-amidine treated		Vehicle	Cl-amidine treated
85.4891	110.075		38.3959	38.6624
64.3079	130.481		39.8495	40.6786
92.93	107.791		40.9286	39.2281
104.081	126.649		38.8373	39.631
92.5426	58.2736		39.2079	39.3828
44.7577	91.7476		38.6699	29.0219
			40.1557	30.8942
Figure 4E
%Thy1			%Podo			%PDGFRa
Vehicle	GSK484		Vehicle	GSK484		Vehicle	GSK484
26.4			30.8			9.41
20.1			31.4			0.24
12			21.3			10.3
32.1			32			0.22
8.57			8.55			3.87
26.7			24.3			8.4
22.3			51.3			8.34
18.4			32.1			13.6
	29.9			18			2.8
	30.8			24.2			10.1
	26.2			36.3			4.71
	19.2			18			3.96

[truncated: 6 more sheets: Sup Figure 5, Sup Figure 6, Sup Figure 7, Sup Figure 8, Sup Figure 9, Sup Figure 10]
